# Supplementary material for: Fitness Trade-Offs and Potential Metabolic Resistance Mechanisms in Geographically Distinct Strains of Trichogramma dendrolimi: Implications for Imidacloprid Resistance Management
Source: Insects. 2025 Oct 9;16(10):1038. doi: 10.3390/insects16101038 (PMC12565574; doi:10.3390/insects16101038)
Supplement: Supplementary file 1 [file insects-16-01038-s001.zip]

Archive with 1 entries (1 files):
- insects-3876120-supplementary.pdf
